# Supplementary material for: Comparative Metabolomics Unravel the Effect of Magnesium Oversupply on Tomato Fruit Quality and Associated Plant Metabolism
Source: Metabolites. 2019 Oct 16;9(10):231. doi: 10.3390/metabo9100231 (PMC6835971; doi:10.3390/metabo9100231)
Supplement: Supplementary file 1 [file metabolites-09-00231-s001.zip]

Archive with 1 entries (1 files):
- metabolites-614595-SI.docx
